# Supplementary material for: Inhibition of p38 Mitogen-Activated Protein Kinase Impairs Mayaro Virus Replication in Human Dermal Fibroblasts and HeLa Cells
Source: Viruses. 2021 Jun 17;13(6):1156. doi: 10.3390/v13061156 (PMC8233896; doi:10.3390/v13061156)
Supplement: Supplementary file 1 [file viruses-13-01156-s001.zip]

Archive with 1 entries (1 files):
- viruses-1215146-SI.pdf
